# Supplementary material for: Molecular Pathways Associated with Kallikrein 6 Overexpression in Colorectal Cancer
Source: Genes (Basel). 2021 May 16;12(5):749. doi: 10.3390/genes12050749 (PMC8157155; doi:10.3390/genes12050749)
Supplement: Supplementary file 1 [file genes-12-00749-s001.zip]

Archive with 9 entries (9 files):
- S1 Figure.pdf
- S1 Table.xlsx
- S2 Figure.pdf
- S2 Table-rev.pdf
- S3 Figure.pdf
- S3 Table.xlsx
- S4 Table.xlsx
- S5 Table.pdf
- Supporting information.pdf
