# Supplementary material for: Molecular Pathways Associated with Kallikrein 6 Overexpression in Colorectal Cancer
Source: Genes (Basel). 2021 May 16;12(5):749. doi: 10.3390/genes12050749 (PMC8157155; doi:10.3390/genes12050749)
Supplement: Supplementary file 1 [file genes-12-00749-s001.zip › S1 Table.xlsx]

## Sheet: S1 Table A
S1 Table A. Top 100 frequently mutated genes in Colon adenocarcinoma TCGA KLK6 High samples.
Symbol	Name	# SSM Affected Cases in Cohort	# SSM Affected Cases Across the GDC	# CNV Gain	# CNV Loss	# Mutations	Annotations
TTN	titin	12 / 16 (75.00%)	3,858 / 10,202	0 / 15 (0.00%)	1 / 15 (6.67%)	58
APC	adenomatous polyposis coli	12 / 16 (75.00%)	893 / 10,202	0 / 15 (0.00%)	1 / 15 (6.67%)	24	Cancer Gene Census
KRAS	Kirsten rat sarcoma viral oncogene homolog	11 / 16 (68.75%)	839 / 10,202	1 / 15 (6.67%)	0 / 15 (0.00%)	11	Cancer Gene Census
MUC16	mucin 16, cell surface associated	9 / 16 (56.25%)	2,466 / 10,202	0 / 15 (0.00%)	0 / 15 (0.00%)	34
RYR2	ryanodine receptor 2 (cardiac)	8 / 16 (50.00%)	1,575 / 10,202	3 / 15 (20.00%)	0 / 15 (0.00%)	17
TP53	tumor protein p53	8 / 16 (50.00%)	4,008 / 10,202	0 / 15 (0.00%)	0 / 15 (0.00%)	9	Cancer Gene Census
FAT4	FAT atypical cadherin 4	7 / 16 (43.75%)	1,169 / 10,202	0 / 15 (0.00%)	1 / 15 (6.67%)	14	Cancer Gene Census
PIK3CA	phosphatidylinositol-4,5-bisphosphate 3-kinase, catalytic subunit alpha	7 / 16 (43.75%)	1,403 / 10,202	0 / 15 (0.00%)	0 / 15 (0.00%)	9	Cancer Gene Census
PCLO	piccolo presynaptic cytomatrix protein	7 / 16 (43.75%)	1,340 / 10,202	0 / 15 (0.00%)	0 / 15 (0.00%)	10
CNTRL	centriolin	6 / 16 (37.50%)	321 / 10,202	2 / 15 (13.33%)	1 / 15 (6.67%)	6	Cancer Gene Census
DSCAML1	Down syndrome cell adhesion molecule like 1	6 / 16 (37.50%)	566 / 10,202	0 / 15 (0.00%)	0 / 15 (0.00%)	7
ADGRV1	adhesion G protein-coupled receptor V1	6 / 16 (37.50%)	1,005 / 10,202	0 / 15 (0.00%)	1 / 15 (6.67%)	11
WT1	Wilms tumor 1	6 / 16 (37.50%)	275 / 10,202	0 / 15 (0.00%)	0 / 15 (0.00%)	9	Cancer Gene Census
SOX11	SRY (sex determining region Y)-box 11	6 / 16 (37.50%)	443 / 10,202	0 / 15 (0.00%)	0 / 15 (0.00%)	15
ERBB4	erb-b2 receptor tyrosine kinase 4	6 / 16 (37.50%)	595 / 10,202	0 / 15 (0.00%)	1 / 15 (6.67%)	6	Cancer Gene Census
AMER1	APC membrane recruitment protein 1	6 / 16 (37.50%)	439 / 10,202	0 / 15 (0.00%)	1 / 15 (6.67%)	6	Cancer Gene Census
XIRP2	xin actin-binding repeat containing 2	6 / 16 (37.50%)	1,185 / 10,202	0 / 15 (0.00%)	1 / 15 (6.67%)	9
DST	dystonin	6 / 16 (37.50%)	1,181 / 10,202	0 / 15 (0.00%)	0 / 15 (0.00%)	18
SEZ6L	seizure related 6 homolog (mouse)-like	6 / 16 (37.50%)	376 / 10,202	0 / 15 (0.00%)	0 / 15 (0.00%)	7
OSMR	oncostatin M receptor	6 / 16 (37.50%)	270 / 10,202	0 / 15 (0.00%)	0 / 15 (0.00%)	6
POU3F2	POU class 3 homeobox 2	6 / 16 (37.50%)	220 / 10,202	0 / 15 (0.00%)	0 / 15 (0.00%)	6
MUC5B	mucin 5B, oligomeric mucus/gel-forming	6 / 16 (37.50%)	981 / 10,202	0 / 15 (0.00%)	0 / 15 (0.00%)	8
RYR1	ryanodine receptor 1 (skeletal)	6 / 16 (37.50%)	1,090 / 10,202	0 / 15 (0.00%)	0 / 15 (0.00%)	12
NEB	nebulin	6 / 16 (37.50%)	1,040 / 10,202	0 / 15 (0.00%)	0 / 15 (0.00%)	13
GRIA1	glutamate receptor, ionotropic, AMPA 1	6 / 16 (37.50%)	431 / 10,202	0 / 15 (0.00%)	0 / 15 (0.00%)	6
MUC4	mucin 4, cell surface associated	6 / 16 (37.50%)	1,304 / 10,202	0 / 15 (0.00%)	0 / 15 (0.00%)	9
CCDC168	coiled-coil domain containing 168	6 / 16 (37.50%)	362 / 10,202	1 / 15 (6.67%)	0 / 15 (0.00%)	14
VWF	von Willebrand factor	6 / 16 (37.50%)	577 / 10,202	0 / 15 (0.00%)	0 / 15 (0.00%)	7
KMT2D	lysine (K)-specific methyltransferase 2D	6 / 16 (37.50%)	1,140 / 10,202	0 / 15 (0.00%)	0 / 15 (0.00%)	11	Cancer Gene Census
SYNE1	spectrin repeat containing, nuclear envelope 1	5 / 16 (31.25%)	1,593 / 10,202	0 / 15 (0.00%)	0 / 15 (0.00%)	15
DNAH3	dynein, axonemal, heavy chain 3	5 / 16 (31.25%)	884 / 10,202	0 / 15 (0.00%)	0 / 15 (0.00%)	10
FLG	filaggrin	5 / 16 (31.25%)	1,430 / 10,202	0 / 15 (0.00%)	0 / 15 (0.00%)	7
DNAH12	dynein, axonemal, heavy chain 12	5 / 16 (31.25%)	254 / 10,202	0 / 15 (0.00%)	1 / 15 (6.67%)	10
GREB1	growth regulation by estrogen in breast cancer 1	5 / 16 (31.25%)	467 / 10,202	0 / 15 (0.00%)	1 / 15 (6.67%)	6
PCDH10	protocadherin 10	5 / 16 (31.25%)	579 / 10,202	0 / 15 (0.00%)	0 / 15 (0.00%)	6
ARID1A	AT rich interactive domain 1A (SWI-like)	5 / 16 (31.25%)	936 / 10,202	0 / 15 (0.00%)	1 / 15 (6.67%)	6	Cancer Gene Census
SCN4A	sodium channel, voltage gated, type IV alpha subunit	5 / 16 (31.25%)	448 / 10,202	0 / 15 (0.00%)	1 / 15 (6.67%)	6
COL14A1	collagen, type XIV, alpha 1	5 / 16 (31.25%)	511 / 10,202	0 / 15 (0.00%)	0 / 15 (0.00%)	6
DCLK1	doublecortin-like kinase 1	5 / 16 (31.25%)	347 / 10,202	0 / 15 (0.00%)	0 / 15 (0.00%)	5
ATP2B2	ATPase, Ca++ transporting, plasma membrane 2	5 / 16 (31.25%)	440 / 10,202	0 / 15 (0.00%)	0 / 15 (0.00%)	6
FOLH1	folate hydrolase (prostate-specific membrane antigen) 1	5 / 16 (31.25%)	287 / 10,202	0 / 15 (0.00%)	0 / 15 (0.00%)	6
KCNA4	potassium channel, voltage gated shaker related subfamily A, member 4	5 / 16 (31.25%)	379 / 10,202	0 / 15 (0.00%)	1 / 15 (6.67%)	6
FLRT2	fibronectin leucine rich transmembrane protein 2	5 / 16 (31.25%)	529 / 10,202	0 / 15 (0.00%)	1 / 15 (6.67%)	7
HMCN1	hemicentin 1	5 / 16 (31.25%)	1,148 / 10,202	0 / 15 (0.00%)	0 / 15 (0.00%)	10
PAPPA2	pappalysin 2	5 / 16 (31.25%)	818 / 10,202	0 / 15 (0.00%)	0 / 15 (0.00%)	5
PCDH11X	protocadherin 11 X-linked	5 / 16 (31.25%)	704 / 10,202	0 / 15 (0.00%)	1 / 15 (6.67%)	6
RNF213	ring finger protein 213	5 / 16 (31.25%)	755 / 10,202	1 / 15 (6.67%)	0 / 15 (0.00%)	5	Cancer Gene Census
DNAH8	dynein, axonemal, heavy chain 8	5 / 16 (31.25%)	985 / 10,202	0 / 15 (0.00%)	0 / 15 (0.00%)	14
RSF1	remodeling and spacing factor 1	5 / 16 (31.25%)	259 / 10,202	0 / 15 (0.00%)	0 / 15 (0.00%)	6
CUBN	cubilin (intrinsic factor-cobalamin receptor)	5 / 16 (31.25%)	836 / 10,202	0 / 15 (0.00%)	0 / 15 (0.00%)	12
TNRC6B	trinucleotide repeat containing 6B	5 / 16 (31.25%)	467 / 10,202	1 / 15 (6.67%)	1 / 15 (6.67%)	5
FUT9	fucosyltransferase 9 (alpha (1,3) fucosyltransferase)	5 / 16 (31.25%)	474 / 10,202	0 / 15 (0.00%)	0 / 15 (0.00%)	8
KIAA1755	KIAA1755	5 / 16 (31.25%)	336 / 10,202	0 / 15 (0.00%)	0 / 15 (0.00%)	4
PRKDC	protein kinase, DNA-activated, catalytic polypeptide	5 / 16 (31.25%)	650 / 10,202	0 / 15 (0.00%)	0 / 15 (0.00%)	7
TEX15	testis expressed 15	5 / 16 (31.25%)	529 / 10,202	0 / 15 (0.00%)	0 / 15 (0.00%)	9
SOX12	SRY (sex determining region Y)-box 12	5 / 16 (31.25%)	101 / 10,202	0 / 15 (0.00%)	2 / 15 (13.33%)	5
PCDHGA5	protocadherin gamma subfamily A, 5	5 / 16 (31.25%)	338 / 10,202	0 / 15 (0.00%)	0 / 15 (0.00%)	6
LRP2	low density lipoprotein receptor-related protein 2	5 / 16 (31.25%)	1,009 / 10,202	0 / 15 (0.00%)	1 / 15 (6.67%)	15
CACNA1D	calcium channel, voltage-dependent, L type, alpha 1D subunit	5 / 16 (31.25%)	457 / 10,202	0 / 15 (0.00%)	1 / 15 (6.67%)	8	Cancer Gene Census
SLC5A3	solute carrier family 5 (sodium/myo-inositol cotransporter), member 3	5 / 16 (31.25%)	272 / 10,202	2 / 15 (13.33%)	0 / 15 (0.00%)	9
WHSC1L1	Wolf-Hirschhorn syndrome candidate 1-like 1	5 / 16 (31.25%)	298 / 10,202	1 / 15 (6.67%)	1 / 15 (6.67%)	5	Cancer Gene Census
TRPM1	transient receptor potential cation channel, subfamily M, member 1	5 / 16 (31.25%)	389 / 10,202	0 / 15 (0.00%)	0 / 15 (0.00%)	5
COL2A1	collagen, type II, alpha 1	5 / 16 (31.25%)	343 / 10,202	0 / 15 (0.00%)	0 / 15 (0.00%)	6	Cancer Gene Census
MAP10	microtubule-associated protein 10	5 / 16 (31.25%)	214 / 10,202	1 / 15 (6.67%)	0 / 15 (0.00%)	5
HRNR	hornerin	5 / 16 (31.25%)	736 / 10,202	0 / 15 (0.00%)	0 / 15 (0.00%)	7
NAV1	neuron navigator 1	5 / 16 (31.25%)	354 / 10,202	0 / 15 (0.00%)	0 / 15 (0.00%)	7
DNAH2	dynein, axonemal, heavy chain 2	5 / 16 (31.25%)	726 / 10,202	0 / 15 (0.00%)	0 / 15 (0.00%)	7
EVC2	Ellis van Creveld syndrome 2	5 / 16 (31.25%)	343 / 10,202	0 / 15 (0.00%)	0 / 15 (0.00%)	6
MAGI2	membrane associated guanylate kinase, WW and PDZ domain containing 2	5 / 16 (31.25%)	470 / 10,202	0 / 15 (0.00%)	0 / 15 (0.00%)	5
RAP2B	RAP2B, member of RAS oncogene family	5 / 16 (31.25%)	223 / 10,202	0 / 15 (0.00%)	0 / 15 (0.00%)	5
TMPRSS11B	transmembrane protease, serine 11B	5 / 16 (31.25%)	173 / 10,202	0 / 15 (0.00%)	0 / 15 (0.00%)	5
DNHD1	dynein heavy chain domain 1	5 / 16 (31.25%)	421 / 10,202	0 / 15 (0.00%)	0 / 15 (0.00%)	5
ABCA4	ATP-binding cassette, sub-family A (ABC1), member 4	5 / 16 (31.25%)	480 / 10,202	0 / 15 (0.00%)	1 / 15 (6.67%)	6
DCHS2	dachsous cadherin-related 2	5 / 16 (31.25%)	741 / 10,202	0 / 15 (0.00%)	1 / 15 (6.67%)	5
CSMD1	CUB and Sushi multiple domains 1	5 / 16 (31.25%)	1,188 / 10,202	0 / 15 (0.00%)	1 / 15 (6.67%)	14
PTPN11	protein tyrosine phosphatase, non-receptor type 11	4 / 16 (25.00%)	178 / 10,202	0 / 15 (0.00%)	0 / 15 (0.00%)	5	Cancer Gene Census
MYH6	myosin, heavy chain 6, cardiac muscle, alpha	4 / 16 (25.00%)	550 / 10,202	0 / 15 (0.00%)	0 / 15 (0.00%)	4
VPS33A	vacuolar protein sorting 33 homolog A (S. cerevisiae)	4 / 16 (25.00%)	162 / 10,202	0 / 15 (0.00%)	1 / 15 (6.67%)	4
PCDHA6	protocadherin alpha 6	4 / 16 (25.00%)	439 / 10,202	0 / 15 (0.00%)	0 / 15 (0.00%)	4
CSMD3	CUB and Sushi multiple domains 3	4 / 16 (25.00%)	1,636 / 10,202	0 / 15 (0.00%)	1 / 15 (6.67%)	14
FMNL1	formin-like 1	4 / 16 (25.00%)	204 / 10,202	1 / 15 (6.67%)	0 / 15 (0.00%)	5
TET2	tet methylcytosine dioxygenase 2	4 / 16 (25.00%)	425 / 10,202	0 / 15 (0.00%)	1 / 15 (6.67%)	4	Cancer Gene Census
ZCCHC11	zinc finger, CCHC domain containing 11	4 / 16 (25.00%)	297 / 10,202	0 / 15 (0.00%)	0 / 15 (0.00%)	5
FAM208A	family with sequence similarity 208, member A	4 / 16 (25.00%)	251 / 10,202	0 / 15 (0.00%)	1 / 15 (6.67%)	4
ZFP36L2	ZFP36 ring finger protein-like 2	4 / 16 (25.00%)	181 / 10,202	0 / 15 (0.00%)	0 / 15 (0.00%)	3
SEMA5A	sema domain, seven thrombospondin repeats (type 1 and type 1-like), transmembrane domain (TM) and short cytoplasmic domain, (semaphorin) 5A	4 / 16 (25.00%)	392 / 10,202	0 / 15 (0.00%)	0 / 15 (0.00%)	4
NOTCH3	notch 3	4 / 16 (25.00%)	409 / 10,202	0 / 15 (0.00%)	0 / 15 (0.00%)	5
NELL1	NEL-like 1 (chicken)	4 / 16 (25.00%)	389 / 10,202	0 / 15 (0.00%)	0 / 15 (0.00%)	5
ATAD2B	ATPase family, AAA domain containing 2B	4 / 16 (25.00%)	231 / 10,202	0 / 15 (0.00%)	0 / 15 (0.00%)	4
CLCA1	chloride channel accessory 1	4 / 16 (25.00%)	226 / 10,202	0 / 15 (0.00%)	1 / 15 (6.67%)	6
BRAF	B-Raf proto-oncogene, serine/threonine kinase	4 / 16 (25.00%)	813 / 10,202	0 / 15 (0.00%)	1 / 15 (6.67%)	3	Cancer Gene Census
DNAH11	dynein, axonemal, heavy chain 11	4 / 16 (25.00%)	942 / 10,202	0 / 15 (0.00%)	0 / 15 (0.00%)	10
FBXW7	F-box and WD repeat domain containing 7, E3 ubiquitin protein ligase	4 / 16 (25.00%)	562 / 10,202	0 / 15 (0.00%)	2 / 15 (13.33%)	5	Cancer Gene Census
ZFHX4	zinc finger homeobox 4	4 / 16 (25.00%)	1,293 / 10,202	0 / 15 (0.00%)	0 / 15 (0.00%)	11
MTF1	metal-regulatory transcription factor 1	4 / 16 (25.00%)	192 / 10,202	0 / 15 (0.00%)	0 / 15 (0.00%)	4
PCDHB6	protocadherin beta 6	4 / 16 (25.00%)	626 / 10,202	0 / 15 (0.00%)	0 / 15 (0.00%)	5
FAM193A	family with sequence similarity 193, member A	4 / 16 (25.00%)	270 / 10,202	0 / 15 (0.00%)	0 / 15 (0.00%)	4
USP5	ubiquitin specific peptidase 5 (isopeptidase T)	4 / 16 (25.00%)	180 / 10,202	0 / 15 (0.00%)	0 / 15 (0.00%)	4
LAMA4	laminin, alpha 4	4 / 16 (25.00%)	439 / 10,202	0 / 15 (0.00%)	0 / 15 (0.00%)	4
ZNF585A	zinc finger protein 585A	4 / 16 (25.00%)	233 / 10,202	0 / 15 (0.00%)	0 / 15 (0.00%)	6

## Sheet: S1 Table B
S1 Table B. Top 100 frequently mutated genes in Colon Adenocarcinoma TCGA KLK6 Low samples.
Symbol	Name	# SSM Affected Cases in Cohort	# SSM Affected Cases Across the GDC	# CNV Gain	# CNV Loss	# Mutations	Annotations
APC	adenomatous polyposis coli	6 / 6 (100.00%)	893 / 10,202	0 / 6 (0.00%)	1 / 6 (16.67%)	8	Cancer Gene Census
FBXW7	F-box and WD repeat domain containing 7, E3 ubiquitin protein ligase	4 / 6 (66.67%)	562 / 10,202	0 / 6 (0.00%)	0 / 6 (0.00%)	4	Cancer Gene Census
PCDHGA7	protocadherin gamma subfamily A, 7	4 / 6 (66.67%)	284 / 10,202	0 / 6 (0.00%)	0 / 6 (0.00%)	5
TP53	tumor protein p53	4 / 6 (66.67%)	4,008 / 10,202	0 / 6 (0.00%)	0 / 6 (0.00%)	4	Cancer Gene Census
BACE2	beta-site APP-cleaving enzyme 2	3 / 6 (50.00%)	212 / 10,202	1 / 6 (16.67%)	0 / 6 (0.00%)	3
IGF2R	insulin-like growth factor 2 receptor	3 / 6 (50.00%)	463 / 10,202	0 / 6 (0.00%)	0 / 6 (0.00%)	5
ZNF536	zinc finger protein 536	3 / 6 (50.00%)	837 / 10,202	0 / 6 (0.00%)	0 / 6 (0.00%)	4
DNAH3	dynein, axonemal, heavy chain 3	3 / 6 (50.00%)	884 / 10,202	1 / 6 (16.67%)	0 / 6 (0.00%)	3
SPATA2	spermatogenesis associated 2	3 / 6 (50.00%)	135 / 10,202	0 / 6 (0.00%)	0 / 6 (0.00%)	3
CMYA5	cardiomyopathy associated 5	3 / 6 (50.00%)	649 / 10,202	0 / 6 (0.00%)	0 / 6 (0.00%)	3
S1PR1	sphingosine-1-phosphate receptor 1	3 / 6 (50.00%)	204 / 10,202	0 / 6 (0.00%)	0 / 6 (0.00%)	3
BOD1L1	biorientation of chromosomes in cell division 1-like 1	3 / 6 (50.00%)	473 / 10,202	0 / 6 (0.00%)	0 / 6 (0.00%)	6
SCN4A	sodium channel, voltage gated, type IV alpha subunit	3 / 6 (50.00%)	448 / 10,202	0 / 6 (0.00%)	0 / 6 (0.00%)	3
CACNA1C	calcium channel, voltage-dependent, L type, alpha 1C subunit	3 / 6 (50.00%)	698 / 10,202	0 / 6 (0.00%)	0 / 6 (0.00%)	4
ITGAX	integrin, alpha X (complement component 3 receptor 4 subunit)	3 / 6 (50.00%)	393 / 10,202	1 / 6 (16.67%)	0 / 6 (0.00%)	4
MAB21L2	mab-21-like 2 (C. elegans)	3 / 6 (50.00%)	188 / 10,202	0 / 6 (0.00%)	0 / 6 (0.00%)	3
VLDLR	very low density lipoprotein receptor	3 / 6 (50.00%)	165 / 10,202	0 / 6 (0.00%)	0 / 6 (0.00%)	3
STARD13	StAR-related lipid transfer (START) domain containing 13	3 / 6 (50.00%)	288 / 10,202	0 / 6 (0.00%)	0 / 6 (0.00%)	4
SMC2	structural maintenance of chromosomes 2	3 / 6 (50.00%)	239 / 10,202	0 / 6 (0.00%)	0 / 6 (0.00%)	3
PCNT	pericentrin	3 / 6 (50.00%)	510 / 10,202	1 / 6 (16.67%)	0 / 6 (0.00%)	5
MYO18A	myosin XVIIIA	3 / 6 (50.00%)	318 / 10,202	0 / 6 (0.00%)	0 / 6 (0.00%)	3
CUX2	cut-like homeobox 2	3 / 6 (50.00%)	424 / 10,202	0 / 6 (0.00%)	0 / 6 (0.00%)	3
HYDIN	HYDIN, axonemal central pair apparatus protein	3 / 6 (50.00%)	870 / 10,202	0 / 6 (0.00%)	0 / 6 (0.00%)	3
DGAT2L6	diacylglycerol O-acyltransferase 2-like 6	3 / 6 (50.00%)	134 / 10,202	0 / 6 (0.00%)	0 / 6 (0.00%)	3
CNBD1	cyclic nucleotide binding domain containing 1	3 / 6 (50.00%)	232 / 10,202	0 / 6 (0.00%)	0 / 6 (0.00%)	3
KMT2C	lysine (K)-specific methyltransferase 2C	3 / 6 (50.00%)	1,003 / 10,202	0 / 6 (0.00%)	0 / 6 (0.00%)	6	Cancer Gene Census
CTSA	cathepsin A	3 / 6 (50.00%)	103 / 10,202	0 / 6 (0.00%)	0 / 6 (0.00%)	3
ABI2	abl-interactor 2	3 / 6 (50.00%)	206 / 10,202	0 / 6 (0.00%)	0 / 6 (0.00%)	4
SLIT3	slit homolog 3 (Drosophila)	3 / 6 (50.00%)	493 / 10,202	0 / 6 (0.00%)	1 / 6 (16.67%)	3
NPAP1	nuclear pore associated protein 1	3 / 6 (50.00%)	832 / 10,202	0 / 6 (0.00%)	0 / 6 (0.00%)	7
CHD9	chromodomain helicase DNA binding protein 9	3 / 6 (50.00%)	411 / 10,202	1 / 6 (16.67%)	0 / 6 (0.00%)	3
MAGEA12	melanoma antigen family A12	3 / 6 (50.00%)	281 / 10,202	0 / 6 (0.00%)	0 / 6 (0.00%)	5
SSC5D	scavenger receptor cysteine rich family, 5 domains	3 / 6 (50.00%)	145 / 10,202	0 / 6 (0.00%)	0 / 6 (0.00%)	5
PLCH1	phospholipase C, eta 1	3 / 6 (50.00%)	476 / 10,202	0 / 6 (0.00%)	0 / 6 (0.00%)	3
MYO16	myosin XVI	3 / 6 (50.00%)	538 / 10,202	0 / 6 (0.00%)	0 / 6 (0.00%)	3
ROBO1	roundabout, axon guidance receptor, homolog 1 (Drosophila)	3 / 6 (50.00%)	496 / 10,202	0 / 6 (0.00%)	0 / 6 (0.00%)	4
PTPN21	protein tyrosine phosphatase, non-receptor type 21	3 / 6 (50.00%)	249 / 10,202	0 / 6 (0.00%)	0 / 6 (0.00%)	3
RP11-407N17.3	RP11-407N17.3	3 / 6 (50.00%)	278 / 10,202	0 / 6 (0.00%)	0 / 6 (0.00%)	3
CEP350	centrosomal protein 350kDa	3 / 6 (50.00%)	448 / 10,202	0 / 6 (0.00%)	0 / 6 (0.00%)	3
MYADM	myeloid-associated differentiation marker	3 / 6 (50.00%)	236 / 10,202	0 / 6 (0.00%)	0 / 6 (0.00%)	5
AFF2	AF4/FMR2 family, member 2	3 / 6 (50.00%)	553 / 10,202	0 / 6 (0.00%)	0 / 6 (0.00%)	3
SOX4	SRY (sex determining region Y)-box 4	3 / 6 (50.00%)	199 / 10,202	0 / 6 (0.00%)	1 / 6 (16.67%)	5
MTDH	metadherin	3 / 6 (50.00%)	136 / 10,202	0 / 6 (0.00%)	0 / 6 (0.00%)	3
UGT1A1	UDP glucuronosyltransferase 1 family, polypeptide A1	3 / 6 (50.00%)	101 / 10,202	0 / 6 (0.00%)	0 / 6 (0.00%)	3
SORCS1	sortilin-related VPS10 domain containing receptor 1	3 / 6 (50.00%)	576 / 10,202	0 / 6 (0.00%)	0 / 6 (0.00%)	3
RELN	reelin	3 / 6 (50.00%)	859 / 10,202	0 / 6 (0.00%)	0 / 6 (0.00%)	3
TTN	titin	3 / 6 (50.00%)	3,858 / 10,202	0 / 6 (0.00%)	0 / 6 (0.00%)	13
DNAH2	dynein, axonemal, heavy chain 2	3 / 6 (50.00%)	726 / 10,202	0 / 6 (0.00%)	0 / 6 (0.00%)	4
IRS4	insulin receptor substrate 4	3 / 6 (50.00%)	373 / 10,202	1 / 6 (16.67%)	0 / 6 (0.00%)	3
DOCK4	dedicator of cytokinesis 4	3 / 6 (50.00%)	490 / 10,202	0 / 6 (0.00%)	0 / 6 (0.00%)	3
ABCB10	ATP-binding cassette, sub-family B (MDR/TAP), member 10	3 / 6 (50.00%)	158 / 10,202	0 / 6 (0.00%)	0 / 6 (0.00%)	3
DGKG	diacylglycerol kinase, gamma 90kDa	3 / 6 (50.00%)	283 / 10,202	1 / 6 (16.67%)	0 / 6 (0.00%)	3
CASS4	Cas scaffolding protein family member 4	3 / 6 (50.00%)	265 / 10,202	0 / 6 (0.00%)	0 / 6 (0.00%)	3
COL11A1	collagen, type XI, alpha 1	3 / 6 (50.00%)	831 / 10,202	0 / 6 (0.00%)	0 / 6 (0.00%)	3
UNC80	unc-80 homolog (C. elegans)	3 / 6 (50.00%)	361 / 10,202	0 / 6 (0.00%)	0 / 6 (0.00%)	5
LRP1B	low density lipoprotein receptor-related protein 1B	3 / 6 (50.00%)	1,524 / 10,202	1 / 6 (16.67%)	1 / 6 (16.67%)	4
ADAMTSL5	ADAMTS-like 5	3 / 6 (50.00%)	74 / 10,202	0 / 6 (0.00%)	0 / 6 (0.00%)	3
PKHD1	polycystic kidney and hepatic disease 1 (autosomal recessive)	3 / 6 (50.00%)	861 / 10,202	0 / 6 (0.00%)	1 / 6 (16.67%)	4
NRXN2	neurexin 2	2 / 6 (33.33%)	378 / 10,202	0 / 6 (0.00%)	0 / 6 (0.00%)	2
RGMA	repulsive guidance molecule family member a	2 / 6 (33.33%)	130 / 10,202	0 / 6 (0.00%)	0 / 6 (0.00%)	2
KCNC3	potassium channel, voltage gated Shaw related subfamily C, member 3	2 / 6 (33.33%)	135 / 10,202	0 / 6 (0.00%)	0 / 6 (0.00%)	2
ERBB3	erb-b2 receptor tyrosine kinase 3	2 / 6 (33.33%)	400 / 10,202	0 / 6 (0.00%)	0 / 6 (0.00%)	2	Cancer Gene Census
SLIT2	slit homolog 2 (Drosophila)	2 / 6 (33.33%)	542 / 10,202	0 / 6 (0.00%)	0 / 6 (0.00%)	3
BHLHB9	basic helix-loop-helix domain containing, class B, 9	2 / 6 (33.33%)	196 / 10,202	1 / 6 (16.67%)	0 / 6 (0.00%)	2
EHHADH	enoyl-CoA, hydratase/3-hydroxyacyl CoA dehydrogenase	2 / 6 (33.33%)	175 / 10,202	1 / 6 (16.67%)	0 / 6 (0.00%)	2
SLC26A9	solute carrier family 26 (anion exchanger), member 9	2 / 6 (33.33%)	263 / 10,202	0 / 6 (0.00%)	0 / 6 (0.00%)	3
PHRF1	PHD and ring finger domains 1	2 / 6 (33.33%)	300 / 10,202	0 / 6 (0.00%)	0 / 6 (0.00%)	3
TADA2A	transcriptional adaptor 2A	2 / 6 (33.33%)	111 / 10,202	0 / 6 (0.00%)	0 / 6 (0.00%)	2
MTOR	mechanistic target of rapamycin (serine/threonine kinase)	2 / 6 (33.33%)	444 / 10,202	1 / 6 (16.67%)	0 / 6 (0.00%)	3	Cancer Gene Census
RUSC2	RUN and SH3 domain containing 2	2 / 6 (33.33%)	239 / 10,202	0 / 6 (0.00%)	0 / 6 (0.00%)	2
BRWD1	bromodomain and WD repeat domain containing 1	2 / 6 (33.33%)	382 / 10,202	1 / 6 (16.67%)	0 / 6 (0.00%)	2
SYNE1	spectrin repeat containing, nuclear envelope 1	2 / 6 (33.33%)	1,593 / 10,202	0 / 6 (0.00%)	0 / 6 (0.00%)	2
WNT3	wingless-type MMTV integration site family, member 3	2 / 6 (33.33%)	99 / 10,202	0 / 6 (0.00%)	0 / 6 (0.00%)	2
ZNF525	zinc finger protein 525	2 / 6 (33.33%)	280 / 10,202	0 / 6 (0.00%)	0 / 6 (0.00%)	2
FGD6	FYVE, RhoGEF and PH domain containing 6	2 / 6 (33.33%)	270 / 10,202	0 / 6 (0.00%)	0 / 6 (0.00%)	2
DIP2B	DIP2 disco-interacting protein 2 homolog B (Drosophila)	2 / 6 (33.33%)	298 / 10,202	0 / 6 (0.00%)	0 / 6 (0.00%)	2
FUT4	fucosyltransferase 4 (alpha (1,3) fucosyltransferase, myeloid-specific)	2 / 6 (33.33%)	135 / 10,202	0 / 6 (0.00%)	0 / 6 (0.00%)	2
PCDHGA3	protocadherin gamma subfamily A, 3	2 / 6 (33.33%)	392 / 10,202	0 / 6 (0.00%)	0 / 6 (0.00%)	2
ZNF275	zinc finger protein 275	2 / 6 (33.33%)	216 / 10,202	0 / 6 (0.00%)	0 / 6 (0.00%)	2
SPAG17	sperm associated antigen 17	2 / 6 (33.33%)	529 / 10,202	0 / 6 (0.00%)	0 / 6 (0.00%)	2
TAS2R20	taste receptor, type 2, member 20	2 / 6 (33.33%)	75 / 10,202	0 / 6 (0.00%)	0 / 6 (0.00%)	2
PIPSL	PIP5K1A and PSMD4-like, pseudogene	2 / 6 (33.33%)	228 / 10,202	0 / 6 (0.00%)	0 / 6 (0.00%)	2
TRERF1	transcriptional regulating factor 1	2 / 6 (33.33%)	326 / 10,202	0 / 6 (0.00%)	0 / 6 (0.00%)	2
SSFA2	sperm specific antigen 2	2 / 6 (33.33%)	242 / 10,202	0 / 6 (0.00%)	0 / 6 (0.00%)	2
CSMD3	CUB and Sushi multiple domains 3	2 / 6 (33.33%)	1,636 / 10,202	0 / 6 (0.00%)	0 / 6 (0.00%)	4
VWA2	von Willebrand factor A domain containing 2	2 / 6 (33.33%)	161 / 10,202	0 / 6 (0.00%)	0 / 6 (0.00%)	2
ADGRL3	adhesion G protein-coupled receptor L3	2 / 6 (33.33%)	588 / 10,202	0 / 6 (0.00%)	0 / 6 (0.00%)	2
PTPRE	protein tyrosine phosphatase, receptor type, E	2 / 6 (33.33%)	203 / 10,202	0 / 6 (0.00%)	0 / 6 (0.00%)	2
TET2	tet methylcytosine dioxygenase 2	2 / 6 (33.33%)	425 / 10,202	0 / 6 (0.00%)	0 / 6 (0.00%)	4	Cancer Gene Census
PRKCG	protein kinase C, gamma	2 / 6 (33.33%)	282 / 10,202	0 / 6 (0.00%)	0 / 6 (0.00%)	3
SCN9A	sodium channel, voltage gated, type IX alpha subunit	2 / 6 (33.33%)	532 / 10,202	0 / 6 (0.00%)	1 / 6 (16.67%)	2
ADRA1A	adrenoceptor alpha 1A	2 / 6 (33.33%)	254 / 10,202	0 / 6 (0.00%)	0 / 6 (0.00%)	2
INO80D	INO80 complex subunit D	2 / 6 (33.33%)	173 / 10,202	0 / 6 (0.00%)	0 / 6 (0.00%)	2
MROH1	maestro heat-like repeat family member 1	2 / 6 (33.33%)	288 / 10,202	0 / 6 (0.00%)	0 / 6 (0.00%)	2
FOXD3	forkhead box D3	2 / 6 (33.33%)	87 / 10,202	0 / 6 (0.00%)	1 / 6 (16.67%)	2
GNAO1	guanine nucleotide binding protein (G protein), alpha activating activity polypeptide O	2 / 6 (33.33%)	159 / 10,202	0 / 6 (0.00%)	0 / 6 (0.00%)	2
JARID2	jumonji, AT rich interactive domain 2	2 / 6 (33.33%)	324 / 10,202	0 / 6 (0.00%)	1 / 6 (16.67%)	2
EPS8L3	EPS8-like 3	2 / 6 (33.33%)	177 / 10,202	0 / 6 (0.00%)	0 / 6 (0.00%)	2
WDR45	WD repeat domain 45	2 / 6 (33.33%)	138 / 10,202	0 / 6 (0.00%)	0 / 6 (0.00%)	2
SCAF1	SR-related CTD-associated factor 1	2 / 6 (33.33%)	232 / 10,202	0 / 6 (0.00%)	0 / 6 (0.00%)	5

## Sheet: S1 Table C
S1 Table C. Analysis of Alterations in KLK6 gene in TCGA cohort.
DNA Change	Type	Consequences	# Affected Cases in Cohort	# Affected Cases Across the GDC	Impact	CASES
chr19:g.50967291G>A	Substitution	Synonymous KLK6 G25G	2 / 25,8.00%	2 / 10,202	VEP: LOW	TCGA-DM-A28A, TCGA-F4-6805
chr19:g.50967281C>A	Substitution	Missense KLK6 D29Y	1 / 25,4.00%	1 / 10,202	VEP: MODERATE, SIFT: deleterious - score 0.03, PolyPhen: benign - score 0.163	TCGA-G4-6317
chr19:g.50967274G>A	Substitution	Missense KLK6 T31I	1 / 25,4.00%	1 / 10,202	VEP: MODERATE, SIFT: tolerated - score 0.05, PolyPhen: benign - score 0.096	TCGA-CK-6748
chr19:g.50959220A>G	Substitution	Missense KLK6 Y227H	1 / 25,4.00%	1 / 10,202	VEP: MODERATE, SIFT: deleterious - score 0, PolyPhen: probably_damaging - score 1	TCGA-NH-A50T
chr19:g.50968086C>G	Substitution	Missense KLK6 V7L	1 / 25,4.00%	1 / 10,202	VEP: MODERATE, SIFT: tolerated - score 0.36, PolyPhen: benign - score 0.006	TCGA-A6-2681
chr19:g.50958937delG	Deletion	3 Prime UTR KLK6	1 / 25,4.00%	1 / 10,202	VEP: MODIFIER	TCGA-A6-6780
chr19:g.50968126C>T	Substitution	Intron KLK6	1 / 25,4.00%	1 / 10,202	VEP: MODIFIER	TCGA-A6-3809
chr19:g.50963416G>A	Substitution	Missense KLK6 R111C	1 / 25,4.00%	1 / 10,202	VEP: MODERATE, SIFT: deleterious - score 0, PolyPhen: probably_damaging - score 0.93	TCGA-AA-A00N
chr19:g.50959043G>A	Substitution	3 Prime UTR KLK6	1 / 25,4.00%	1 / 10,202	VEP: MODIFIER	TCGA-AZ-4315
chr19:g.50968119delG	Deletion	Splice Region KLK6	1 / 25,4.00%	1 / 10,202	VEP: LOW	TCGA-F4-6809
